# Supplementary material for: Web-Based Patient-Reported Outcomes for ENT Patients—Evaluation of the Status Quo, Patients’ View, and Future Perspectives
Source: Int J Environ Res Public Health. 2022 Sep 18;19(18):11773. doi: 10.3390/ijerph191811773 (PMC9517261; doi:10.3390/ijerph191811773)
Supplement: Supplementary file 1 [file ijerph-19-11773-s001.zip]

Archive with 1 entries (1 files):
- ijerph-1843291-supplementary.pdf
